# Supplementary material for: Classification of Peripheral Blood Leukocyte Phenotypes and Serum Cytokines in Vogt–Koyanagi–Harada Disease before and after Glucocorticoid Therapy
Source: J Clin Med. 2023 Dec 17;12(24):7742. doi: 10.3390/jcm12247742 (PMC10743729; doi:10.3390/jcm12247742)
Supplement: Supplementary file 1 [file jcm-12-07742-s001.zip]

Archive with 1 entries (1 files):
- jcm-2765368-supplementary.pdf
